# Supplementary material for: Relationship of cortisol levels and genetic polymorphisms to antidepressant response to placebo and fluoxetine in patients with major depressive disorder: a prospective study
Source: BMC Psychiatry. 2014 Aug 3;14:220. doi: 10.1186/s12888-014-0220-0 (PMC4149200; doi:10.1186/s12888-014-0220-0)
Supplement: Additional file 1: — Genotyping, Hardy Weinberg equilibrium and association analyses. The additional file is an Excel file with three worksheets. The first sheet (Table S1) includes the information of the primer sequences, PCR conditions used in the genotyping and the product lengths obtained after enzymatic digestion. The second (Table S2) contains the genotype and allele frequencies obtained, the results of Hardy Weinberg equilibrium evaluation in the recruited patients and the comparison of the allele frequencies to other populations. The last worksheet consists of four tables (Tables S3–S6) containing the associations between the seven polymorphisms genotyped with placebo response (Table S3), early response to FLX (Table S4), response after two months of FLX treatment (Table S5) and remission (Table S6). [file 12888_2014_220_MOESM1_ESM.ods]

## Sheet: Table 1
Table S1. Summary of the primers, PCR conditions and restriction enzymes used for the genotyping.
Gene	SNP	Primers sequences 5´to 3´	Annealing Temp (ºC)	PCR product length (bp)	Restriction enzyme	Allele and digestion products length (bp)
CRHR1	rs1876828	AGGGCTGCCTCTCTCCCTgCaTG (F)	58	168	PaeI	G: 149 and 19
		GGCTCATCAAAGATACTGGAG (R)				A: 168
	rs242939	AAACTGAGGCCCACAGAAGGTC (F)	62	461	HinfI	A: 225, 161 and 75
		CAGCATCTGCACATCAGAGGAG (R)				G: 386 and 75
	rs242941	CAGGAACCATGAACCAcCGCG (F)	56	152	SacII (Cfr42I)	G: 132 and 20
		CCAATTTAACCCAGTGCTGTTT (R)				T: 152
CRHR2	rs2270007	CAGAAGCCCGCACACTCTTCT (F)	62	225	BstEII (NmuCI)	C: 136, 68 and 21
		TGTCCATGCCACCCGGTGACCCA (R)				G: 204 and 21
FKBP5	rs1360780	CTTATTCTATAGCTGCAAGTCC (F)	58	492	MaeIII	C: 220, 169 and 103
		GGATGAAATCATCTAAGAACACA (R)				T: 272 and 220 bp
AVP	rs3729965	ATCTTGTTGTCACAGGGCTAA (F)	62	457	NlaIII	T: 255 and 202
		TGCTGCCTCTGCTGGCTGCCT (R)				C: 255, 171 and 31
GR	rs41423247	TGCATGGTCATTCAGCTGTT (F)	58	413	BclI	C : 299 and 114
		AAGCTTAACAATTTTGGCCATC (R)				G : 413
Lower case in some primers sequences represent mutations incorporated to generate a restriction enzyme sites

## Sheet: Table 2
Table S2. Genotype results and Hardy Weinberg equilibrium in the recruited patients. Comparison of allele frequencies with other populations
Genes	SNPs	Chromosome Location	Genotypes	Number of patients	A1A1 (%)	A1A2 (%)	A2A2 (%)	p-value (HW equilibrium)	MAF (Allele)a	MAF in 1000 GENOMES Projectb
										CEU (N=170)c	CHB (N=194)c	JPT (N=178)c	MXL (N=132)c	YRI (N=178)c
CRHR1	rs242939	17	TT, TC, CC	208	191 (91.8)	15 (7.2)	2 (1.0)	0.013*	0.046 (C)	0.065	0.00	0.00	0.045	0.398
CRHR1	rs242941	17	CC, CA, AA	208	110 (52.9)	79 (38.0)	19 (9.1)	0.382	0.281 (A)	0.341	0.07	0.14	0.235	0.676
CRHR1	rs1876828	17	CC, CT, TT	208	147 (70.7)	56 (26.9)	5 (2.4)	0.903	0.159 (T)	0.20	0.00	0.006	0.197	0.00
CRHR2	rs2270007	7	CC, CG, GG	208	140 (67,3)	67 (32,2)	1 (0.5)	0.018*	0.166 (G)	0.159	0.454	0.438	0.098	0.023
FKBP5	rs1360780	6	CC, CT, TT	208	94 (45.2)	96 (46.2)	18 (8.7)	0.346	0.317 (T)	0.276	0.232	0.230	0.220	0.415
AVP	rs3729965	20	GG, GA, AA	208	157 (75.5)	46 (22.1)	5 (2.4)	0.464	0.139 (A)	0.335	0.129	0.084	0.114	0.006
GR	rs41423247 (BclI)	5	GG, CG, CC	208	105 (50.5)	87 (41.8)	16 (7.7)	0.729	0.286 (C)	0.359	0.211	0.157	0.189	0.159
(%) Percentages of genotypes are shown between parentheses
(HW equilibrium) p-value for Hardy Weinberg equilibrium analyses
a Results of this study
b Data of 1000 Genome Project collected on december 20, 2013
c Number of chromosomes analuzed
CEU Utah Residents (CEPH) with Northern and Western European ancestry
CHB Han Chinese in Bejing, China
JPT Japanese in Tokyo, Japan
MAF Minor Allele Frequencies
MXL Mexican Ancestry from Los Angeles
YRI Yoruba in Ibadan, Nigera

## Sheet: Tables 3 - 6
Table S3. Genotypes in placebo responders and not responders
Genes	SNPs	Genotypes	Number of patients	Genotype frequencies. Respond to placebo (N=21)			Genotype frequencies. Do not respond to Placebo (N=166)			P-value X2a			Global p-valuea	p-value A1A1 vs A1A2 + A2A2b	p-value A1A1 + A1A2 vs A2A2b	p-value A1A2 vs A1A1 + A2A2b	Allele Fequencies. Respond to placebo		Allele Fequencies. Do no respond to placebo		p-value
				A1A1	A1A2	A2A2	A1A1	A1A2	A2A2								A1c	A2c	A1c	A2c
CRHR1	rs242939	TT, TC, CC	187	19 (90.5)	2 (9.5)	0 (0.0)	151 (91.0)	13 (7.8)	2 (1.2)	1	1	1	1	1	1	1	40 (95.2)	2 (4.8)	315 (94.9)	17 (5.1)	1
CRHR1	rs242941	CC, CA, AA	187	10 (47.6)	8 (38.1)	3 (14.3)	88 (53.0)	63 (38.1)	15 (9.0)	0.651	1	0.704	0.836	0.644	0.699	0.989	28 (66.7)	14 (33.3)	239 (72.0)	93 (28.0)	0.587
CRHR1	rs1876828	CC, CT, TT	187	13 (61.9)	8 (38.1)	0 (0.0)	120 (72.3)	42 (25.3)	4 (2.4)	0.442	0.296	1	0.341	0.322	1	0.212	34 (81.0)	8 (19.0)	282 (84.9)	50 (15.1)	0.652
CRHR2	rs2270007	CC, CG, GG	187	14 (66.7)	7 (33.3)	0 (0.0)	114 (68.7)	51 (30.7)	1 (0.6)	1	1	1	1	0.852	1	0.807	35 (83.3)	7 (16.7)	279 (84.0)	53 (16.0)	1
FKBP5	rs1360780	CC, CT, TT	187	11 (52.4)	6 (28.6)	4 (19.0)	74 (44.6)	78 (47.0)	14 (8.4)	0.642	0.161	0.224	0.153	0.499	0.23	0	28 (66.7)	14 (33.3)	226 (68.1)	106 (31.9)	0.862
AVP	rs3729965	GG, GA, AA	187	17 (81.0)	3 (14.3)	1 (4.8)	123 (74.1)	39 (23.5)	4 (2.4)	0.603	0.424	1	0.478	0.601	1	0.418	37 (88.1)	5 (11.9)	285 (85.8)	47 (14.2)	0.691
GR	rs41423247 (BclI)	GG, CG, CC	187	12 (57.1)	8 (38.1)	1 (4.8)	82 (49.4)	70 (42.2)	14 (8.4)	0.640	0.810	0.715	0.73	0.504	0.705	0.721	32 (76.2)	10 (23.8)	234 (70.5)	98 (29.5)	0.477
Table S4. Genotypes in early responders and not early responders
Genes	SNPs	Genotypes	Number of patients	Genotype frequencies. early Response day 21 (N=37)			Genotype frequencies. No early Response (N=108)			P-value X2a			Global p-valuea	p-value A1A1 vs A1A2 + A2A2b	p-value A1A1 + A1A2 vs A2A2b	p-value A1A2 vs A1A1 + A2A2b	Allele Fequencies. early Response		Allele Fequencies. No early response		p-value
				A1A1	A1A2	A2A2	A1A1	A1A2	A2A2								A1c	A2c	A1c	A2c
CRHR1	rs242939	TT, TC, CC	145	31 (83.8)	6 (16.2)	0 (0.0)	103 (95.4)	4 (3.7)	1 (0.9)	0.030*	0.017*	1	0.017*	0.0319	1	0.018	68 (91.9)	6 (8.1)	210 (97.2)	6 (2.8)	0.047
CRHR1	rs242941	CC, CA, AA	145	18 (48.6)	16 (43.2)	3 (8.1)	63 (58.3)	35 (32.4)	10 (9.3)	0.344	0.323	1	0.516	0.306	1	0.234	52 (70.3)	22 (29.7)	161 (74.5)	55 (25.5)	0.473
CRHR1	rs1876828	CC, CT, TT	145	23 (62.2)	14 (37.8)	0 (0.0)	81 (75.0)	24 (22.2)	3 (2.8)	0.149	0.085	0.562	0.096	0.135	0.570	0.062	60 (81.1)	14 (18.9)	186 (86.1)	30 (13.9)	0.298
CRHR2	rs2270007	CC, CG, GG	145	27 (73.0)	10 (27.0)	0 (0.0)	71 (65.7)	36 (33.3)	1 (0.9)	0.538	0.542	1	0.660	0.417	1	0.477	64 (86.5)	10 (13.5)	178 (82.4)	38 (17.6)	0.415
FKBP5	rs1360780	CC, CT, TT	145	16 (43.2)	17 (45.9)	4 (10.8)	50 (46.3)	50 (46.3)	8 (7.4)	0.848	1	0.737	0.883	0.748	0.731	0.971	49 (66.2)	25 (33.8)	150 (69.4)	66 (30.6)	0.606
AVP	rs3729965	GG, GA, AA	145	29 (78.4)	8 (21.6)	0 (0.0)	77 (68.5)	28 (28.7)	3 (2.8)	0.527	0.666	0.572	0.550	0.532	0.570	0.764	66 (89.2)	8 (10.8)	182 (84.3)	34 (15.7)	0.298
GR	rs41423247 (BclI)	GG, CG, CC	145	20 (54.1)	13 (35.1)	4 (10.8)	53 (49.1)	45 (41.7)	10 (9.3)	0.708	0.555	1	0.785	0.601	1	0.484	53 (71.6)	21 (28.4)	151 (69.9)	65 (30.1)	0.781
Table S5. Genotypes in responders and not responders
Genes	SNPS	Genotypes	Number of patients	Genotype frequencies. Respond by two months (N=67)			Genotype frequencies. Do no respond by two months (N=55)			P-value X2a			Global p-valuea	p-value A1A1 vs A1A2 + A2A2b	p-value A1A1 + A1A2 vs A2A2b	p-value A1A2 vs A1A1 + A2A2b	Allele Fequencies. Respond by two months		Allele Fequencies. Do no respond by two months		p-value
				A1A1	A1A2	A2A2	A1A1	A1A2	A2A2								A1c	A2c	A1c	A2c
CRHR1	rs242939	TT, TC, CC	122	61 (91.0)	5 (7.5)	1 (1.5)	51 (92.7)	4 (7.3)	0 (0.0)	0.757	1	1	1	1	1	1	127 (94.8)	7 (5.2)	106 (96.4)	4 (3.6)	0.758
CRHR1	rs242941	CC, CA, AA	122	38 (56.7)	21 (31.3)	8 (11.9)	31 (56.4)	20 (36.4)	4 (7.3)	1	0.568	0.537	0.710	0.969	0.544	0.559	97 (72.4)	37 (27.6)	82 (74.5)	28 (25.5)	0.772
CRHR1	rs1876828	CC, CT, TT	122	49 (73.1)	17 (25.4)	1 (1.5)	40 (72.7)	13 (23.6)	2 (3.6)	1	0.839	0.586	0.801	0.96	0.588	0.824	115 (85.8)	19 (14.2)	93 (84.5)	17 (15.5)	0.857
CRHR2	rs2270007	CC, CG, GG	122	45 (67.2)	21 (31.3)	1 (1.5)	40 (72.7)	15 (27.3)	0 (0.0)	0.556	0.691	1	0.827	0.506	0.112	0.624	111 (82.8)	23 (17.2)	95 (86.4)	15 (13.6)	0.483
FKBP5	rs1360780	CC, CT, TT	122	34 (50.7)	30 (44.8)	3 (4.5)	23 (41.8)	27 (49.1)	5 (9.1)	0.368	0.72	0.465	0.472	0.325	0.465	0.635	98 (73.1)	36 (26.9)	73 (66.4)	37 (33.6)	0.264
AVP	rs3729965	GG, GA, AA	122	47 (70.1)	20 (29.9)	0 (0.0)	43 (78.2)	10 (18.2)	2 (3.6)	0.414	0.147	0.195	0.0843	0.316	0.201	0.136	114 (85.1)	20 (14.9)	96 (87.3)	14 (12.7)	0.622
GR	rs41423247 (BclI)	GG, CG, CC	122	32 (47.8)	27 (40.3)	8 (11.9)	30 (54.5)	23 (41.8)	2 (3.6)	0.476	1	0.116	0.266	0.456	0.112	0.865	91 (67.9)	43 (32.1)	83 (75.5)	27 (24.5)	0.204
Table S6. Genotypes in remitters and no remitters
Genes	SNPs	Genotypes	Number of patients	Genotype frequencies. Remission (N=48)			Genotype frequencies. No Remission (N=74)			P-value X2a			Global p-valuea	p-value A1A1 vs A1A2 + A2A2b	p-value A1A1 + A1A2 vs A2A2b	p-value A1A2 vs A1A1 + A2A2b	Remission		No Remission		p-value
				A1A1	A1A2	A2A2	A1A1	A1A2	A2A2								A1c	A2c	A1c	A2c
CRHR1	rs242939	TT, TC, CC	122	43 (89.6)	4 (8.3)	1 (2.1)	69 (93.2)	5 (6.8)	0 (0.0)	0.512	1	0.393	0.582	0.513	0.393	1	90 (93.8)	6 (6.3)	143 (96.6)	5 (3.4)	0.35
CRHR1	rs242941	CC, CA, AA	122	29 (60,4)	15 (31,3)	4 (8.3)	40 (54.1)	26 (35.1)	8 (10.8)	0.580	0.700	0.767	0.826	0.489	0.763	0.699	73 (76.0)	23 (24.0)	106 (71.6)	42 (28.4)	0.463
CRHR1	rs1876828	CC, CT, TT	122	34 (70.8)	13 (27.3)	1 (2.1)	55 (74.3)	17 (23.0)	2 (2.7)	0.685	0.666	1	0.858	0.672	1	0.669	81 (84.4)	15 (15.6)	127 (85.8)	21 (14.2)	0.854
CRHR2	rs2270007	CC, CG, GG	122	31 (64.6)	16 (33.3)	1 (2.1)	54 (73.0)	20 (27.0)	0 (0,0)	0.422	0.538	0.397	0.303	0.3250.822	0.393	0.543	78 (81.3)	18 (18.8)	128 (86.5)	20 (13.5)	0.283
FKBP5	rs1360780	CC, CT, TT	122	27 (56.3)	18 (37.5)	3 (6.3)	30 (40.5)	39 (52.7)	5 (6.8)	0.1	0.135	1	0.219	0.089	1	0.137	72 (75.0)	24 (25.0)	99 (66.9)	49 (33.1)	0.199
AVP	rs3729965	GG, GA, AA	122	35 (72.9)	13 (27.1)	0 (0.0)	55 (74.3)	17 (23.0)	2 (2.7)	1	0.671	0.513	0.550	0.863	0.519	0.607	83 (86.5)	13 (13.5)	127 (85.8)	21 (14.2)	0.887
GR	rs41423247 (BclI)	GG, CG, CC	122	25 (52.1)	19 (39.6)	4 (8.3)	37 (50.0)	31 (41.9)	6 (8.1)	0.853	0.852	1	0.962	0.822	1	0.852	69 (71.9)	27 (28.1)	105 (70.9)	43 (29.1)	0.886
(%) Percentages of genotypes are shown between parentheses
a Chi square tests performed with RxC program kindly provided by Dr. R. Chakraborty and written by Y. Zhong
bChi square tests uncorrected or Fisher's exact test two tailed
cAllele frequencies
